# Supplementary material for: Evidence of Eelgrass (Zostera marina) Seed Dispersal by Northern Diamondback Terrapin (Malaclemys terrapin terrapin) in Lower Chesapeake Bay
Source: PLoS One. 2014 Jul 29;9(7):e103346. doi: 10.1371/journal.pone.0103346 (PMC4114747; doi:10.1371/journal.pone.0103346)
Supplement: Data S1 — Raw data of diamondback terrapin in situ ingestion of Zostera marina seeds collection from southwestern Chesapeake Bay SAV beds. Data S1.csv (comma-separated values). (CSV) [file pone.0103346.s005.csv]

Date	Yr	loc	TID	T.Wt	CL	HW	Gender	SC	num.seeds	p.a
5/28/2009	2009	AI	T001	278.0	12.0	22.0	m	1	0	0
5/28/2009	2009	AI	T002	226.0	11.0	21.0	f	1	1	1
5/28/2009	2009	AI	T003	231.0	11.6	15.0	m	1	0	0
5/21/2009	2009	GI	T001	464.0	14.2	22.0	m	1	13	1
5/28/2009	2009	GI	T016	1710.0	22.0	47.0	f	2	0	0
5/28/2009	2009	GI	T017	394.0	14.0	21.0	m	1	0	0
5/28/2009	2009	GI	T018	429.0	14.6	22.0	m	1	2	1
5/21/2009	2009	GP	T005	430.0	13.8	21.0	m	1	1	1
5/21/2009	2009	GP	T006	268.0	11.9	19.0	m	1	4	1
5/21/2009	2009	GP	T007	406.0	14.2	20.0	m	1	7	1
5/21/2009	2009	GP	T008	405.0	14.2	19.0	m	1	3	1
5/21/2009	2009	GP	T009	298.0	12.4	19.0	m	1	0	0
5/21/2009	2009	GP	T010	385.0	13.8	22.0	m	1	0	0
5/21/2009	2009	GP	T011	317.0	12.8	22.0	m	1	0	0
5/21/2009	2009	GP	T012	357.0	12.4	23.0	f	1	0	0
5/21/2009	2009	GP	T013	389.0	13.9	23.0	m	1	0	0
5/28/2009	2009	GP	T015	312.0	13.3	21.0	m	1	4	1
6/4/2009	2009	GP	T019	432.0	14.5	23.0	m	1	0	0
6/4/2009	2009	GP	T020	158.0	9.4	19.0	m	1	0	0
6/4/2009	2009	GP	T021	213.0	10.4	20.0	f	1	0	0
5/28/2009	2009	GP	T030	198.0	10.5	22.0	m	1	0	0
5/26/2010	2010	AI	T007	273.0	12.4	21.7	m	1	1	1
5/26/2010	2010	AI	T008	345.0	12.9	23.5	f	1	0	0
5/14/2010	2010	GI	T054	357.0	13.1	19.9	m	1	0	0
5/14/2010	2010	GI	T055	1513.0	21.4	38.9	f	2	0	0
5/14/2010	2010	GI	T056	329.0	13.2	21.2	m	1	0	0
5/14/2010	2010	GI	T057	237.0	11.7	20.9	m	1	1	1
5/20/2010	2010	GI	T070	269.0	12.9	20.6	m	1	0	0
5/20/2010	2010	GI	T071	234.0	11.7	18.9	m	1	0	0
6/3/2010	2010	GI	T083	421.0	13.7	25.9	f	1	0	0
5/14/2010	2010	GI	T084	421.0	14.7	23.0	m	1	0	0
5/19/2010	2010	GP	T015	321.0	13.5	21.6	m	1	0	0
5/19/2010	2010	GP	T050	377.0	13.7	23.7	m	1	1	1
5/19/2010	2010	GP	T051	243.0	11.8	17.7	f	1	1	1
5/19/2010	2010	GP	T052	270.0	12.1	20.5	m	1	1	1
5/19/2010	2010	GP	T053	248.0	11.9	21.1	m	1	0	0
5/19/2010	2010	GP	T058	405.0	13.3	20.0	m	1	0	0
5/19/2010	2010	GP	T059	377.0	13.3	21.6	m	1	0	0
5/19/2010	2010	GP	T060	221.0	11.1	18.7	m	1	1	1
5/19/2010	2010	GP	T061	502.0	14.7	26.4	f	1	4	1
5/26/2010	2010	GP	T062	262.0	12.2	21.5	m	1	1	1
5/26/2010	2010	GP	T063	149.0	9.4	15.0	m	1	0	0
5/26/2010	2010	GP	T064	237.0	11.8	21.6	m	1	1	1
5/26/2010	2010	GP	T065	151.0	9.8	18.8	m	1	0	0
5/26/2010	2010	GP	T066	379.0	14.3	23.6	m	1	3	1
5/26/2010	2010	GP	T067	319.0	11.9	25.3	f	1	4	1
5/26/2010	2010	GP	T068	321.0	13.1	21.0	m	1	3	1
5/26/2010	2010	GP	T069	205.0	10.8	21.0	m	1	0	0
5/26/2010	2010	GP	T072	270.0	12.0	20.3	f	1	4	1
6/3/2010	2010	GP	T073	220.0	11.1	21.0	m	1	1	1
6/3/2010	2010	GP	T074	340.0	13.3	22.4	m	1	0	0
6/3/2010	2010	GP	T075	221.0	11.0	20.0	m	1	1	1
6/3/2010	2010	GP	T076	170.0	10.2	19.8	f	1	0	0
6/3/2010	2010	GP	T077	346.0	12.9	21.7	m	1	0	0
6/3/2010	2010	GP	T078	213.0	10.5	20.5	f	1	0	0
6/3/2010	2010	GP	T079	142.0	9.4	20.1	f	1	0	0
6/3/2010	2010	GP	T080	285.0	12.1	23.7	f	1	0	0
6/3/2010	2010	GP	T081	211.0	11.2	22.2	m	1	0	0
6/8/2010	2010	GP	T082	183.0	10.3	21.6	f	1	0	0
5/26/2010	2010	PC	T011	1308.0	19.5	37.5	f	2	0	0
5/3/2011	2011	AI	T015	243.0	12.3	20.7	m	1	0	0
5/3/2011	2011	AI	T016	1127.0	18.7	35.0	f	2	0	0
5/3/2011	2011	AI	T017	1358.0	20.6	37.6	f	2	0	0
5/3/2011	2011	AI	T018	156.0	9.8	20.0	m	1	0	0
5/3/2011	2011	AI	T019	315.0	13.0	20.5	m	1	0	0
5/3/2011	2011	AI	T020	1666.0	22.0	41.9	f	2	0	0
5/3/2011	2011	AI	T021	1009.0	18.8	33.8	f	2	0	0
5/5/2011	2011	AI	T022	318.0	13.6	20.9	m	1	0	0
5/5/2011	2011	AI	T023	237.0	11.6	20.1	m	1	0	0
5/5/2011	2011	AI	T024	221.0	11.0	21.1	m	1	1	1
5/5/2011	2011	AI	T025	1880.0	22.5	42.9	f	2	0	0
5/5/2011	2011	AI	T026	342.0	13.3	23.0	m	1	0	0
5/5/2011	2011	AI	T027	339.0	12.7	20.0	m	1	0	0
5/5/2011	2011	AI	T028	350.0	13.6	21.9	m	1	0	0
5/12/2011	2011	AI	T029	355.0	13.7	23.0	m	1	1	1
5/12/2011	2011	AI	T030	228.0	11.5	18.6	m	1	0	0
6/6/2011	2011	BB	T005	189.0	10.1	21.1	m	1	0	0
6/6/2011	2011	BB	T006	211.0	10.6	22.1	f	1	0	0
6/6/2011	2011	BB	T007	916.0	17.9	31.9	f	2	0	0
6/6/2011	2011	BB	T008	530.0	15.2	27.9	f	1	3	1
6/6/2011	2011	BB	T009	1222.0	20.0	37.2	f	2	0	0
6/6/2011	2011	BB	T010	341.0	13.3	23.3	m	1	0	0
6/6/2011	2011	BB	T011	257.0	11.8	21.0	m	1	0	0
6/6/2011	2011	BB	T012	155.0	9.5	19.8	m	1	1	1
6/6/2011	2011	BB	T013	183.0	10.8	20.8	m	1	0	0
5/12/2011	2011	GI	T112	1391.0	20.4	43.3	f	2	0	0
5/25/2011	2011	GI	T116	290.0	12.8	20.5	m	1	0	0
5/25/2011	2011	GI	T117	326.0	13.5	22.5	m	1	1	1
5/25/2011	2011	GI	T118	324.0	13.2	20.1	m	1	4	1
6/1/2011	2011	GI	T126	366.0	13.6	24.5	m	1	2	1
6/1/2011	2011	GI	T127	396.0	14.5	21.2	m	1	1	1
6/1/2011	2011	GI	T128	263.0	12.0	21.4	m	1	1	1
6/1/2011	2011	GI	T129	1771.0	21.6	41.6	f	2	0	0
6/1/2011	2011	GI	T130	1585.0	22.5	39.3	f	2	3	1
6/6/2011	2011	GP	T033	313.0	13.0	22.2	m	1	0	0
5/5/2011	2011	GP	T053	249.0	11.9	20.6	m	1	0	0
5/5/2011	2011	GP	T058	379.0	14.4	20.0	m	1	0	0
5/5/2011	2011	GP	T106	264.0	12.1	20.0	m	1	0	0
5/5/2011	2011	GP	T107	410.0	14.2	22.9	m	1	0	0
5/5/2011	2011	GP	T108	327.0	13.1	21.9	m	1	0	0
5/5/2011	2011	GP	T109	206.0	10.2	18.4	m	1	0	0
5/5/2011	2011	GP	T111	392.0	14.4	22.5	m	1	0	0
5/12/2011	2011	GP	T113	348.0	13.7	22.9	m	1	0	0
5/19/2011	2011	GP	T114	1618.0	21.4	45.0	f	2	0	0
5/19/2011	2011	GP	T115	233.0	11.5	20.0	m	1	0	0
5/25/2011	2011	GP	T119	1771.0	22.8	41.3	f	2	0	0
5/25/2011	2011	GP	T120	1717.0	22.1	41.5	f	2	0	0
5/25/2011	2011	GP	T121	1126.0	19.5	34.9	f	2	0	0
5/25/2011	2011	GP	T122	319.0	13.3	21.9	m	1	0	0
5/25/2011	2011	GP	T123	355.0	14.1	21.9	m	1	1	1
5/25/2011	2011	GP	T124	218.0	11.4	20.4	m	1	0	0
5/25/2011	2011	GP	T125	698.0	16.8	28.6	f	1	0	0
6/6/2011	2011	GP	T131	1141.0	19.4	34.9	f	2	0	0
6/6/2011	2011	GP	T132	349.0	13.3	23.0	m	1	0	0
6/6/2011	2011	GP	T133	234.0	11.6	20.7	m	1	0	0
6/6/2011	2011	GP	T134	239.0	11.4	22.1	m	1	0	0
6/6/2011	2011	GP	T135	274.0	12.1	21.9	m	1	0	0
5/3/2011	2011	PC	T013	306.0	12.9	20.0	m	1	0	0
