# Supplementary material for: Evidence of Eelgrass (Zostera marina) Seed Dispersal by Northern Diamondback Terrapin (Malaclemys terrapin terrapin) in Lower Chesapeake Bay
Source: PLoS One. 2014 Jul 29;9(7):e103346. doi: 10.1371/journal.pone.0103346 (PMC4114747; doi:10.1371/journal.pone.0103346)
Supplement: Data S2 — Raw data of Zostera marina reproductive shoots, spathes, and seeds collection from southwestern Chesapeake Bay SAV beds. Data S2.csv (comma-separated values). (CSV) [file pone.0103346.s006.csv]

date	region	sample	rep	shoots	tot.shoots	shoots.subsamp	seeds.subsamp	spathe.subsamp	shootsntank
5/11/2010	GN	1	1	Y	1	1	31	6	0
5/11/2010	GN	1	2	Y	8	5	84	16	3
5/11/2010	GN	1	3	Y	3	3	76	13	0
5/11/2010	GN	1	4	Y	6	5	116	21	1
5/11/2010	GN	1	5	Y	2	2	75	12	0
5/11/2010	GN	1	6	Y	3	3	98	15	0
5/20/2010	GN	2	1	Y	11	6	129	26	5
5/20/2010	GN	2	2	Y	4	4	55	15	0
5/20/2010	GN	2	3	Y	2	2	98	21	0
5/20/2010	GN	2	4	Y	10	5	145	29	5
5/20/2010	GN	2	5	Y	7	5	154	30	2
5/20/2010	GN	2	6	Y	5	5	168	33	0
5/26/2010	GN	3	1	Y	5	5	84	15	0
5/26/2010	GN	3	2	Y	7	5	39	9	2
5/26/2010	GN	3	3	Y	1	1	83	13	0
5/26/2010	GN	3	4	Y	3	3	36	10	0
5/26/2010	GN	3	5	Y	4	4	43	10	0
5/26/2010	GN	3	6	Y	4	4	39	7	0
5/12/2010	GSE	1	1	Y	2	2	158	27	0
5/12/2010	GSE	1	2	Y	2	2	112	22	0
5/12/2010	GSE	1	3	Y	8	5	285	56	3
5/12/2010	GSE	1	4	Y	3	3	186	36	0
5/12/2010	GSE	1	5	Y	13	5	322	53	8
5/12/2010	GSE	1	6	Y	9	5	189	37	4
5/20/2010	GSE	2	1	Y	15	5	187	32	10
5/20/2010	GSE	2	2	Y	17	5	106	19	12
5/20/2010	GSE	2	3	Y	23	5	147	49	18
5/20/2010	GSE	2	4	Y	12	5	235	37	7
5/20/2010	GSE	2	5	Y	11	5	84	16	6
5/20/2010	GSE	2	6	Y	14	5	228	40	9
5/26/2010	GSE	3	1	Y	17	5	95	24	12
5/26/2010	GSE	3	2	Y	5	5	111	22	0
5/26/2010	GSE	3	3	Y	14	5	80	19	9
5/26/2010	GSE	3	4	Y	5	5	152	33	0
5/26/2010	GSE	3	5	Y	5	5	133	28	0
5/26/2010	GSE	3	6	Y	5	5	140	27	0
5/11/2010	GSW	1	1	Y	1	1	215	13	0
5/11/2010	GSW	1	2	Y	2	2	239	14	0
5/11/2010	GSW	1	3	Y	1	1	153	23	0
5/11/2010	GSW	1	4	N	0	0	0	0	0
5/11/2010	GSW	1	5	Y	2	2	286	41	0
5/11/2010	GSW	1	6	Y	1	1	140	16	0
5/20/2010	GSW	2	1	N	0	0	0	0	0
5/20/2010	GSW	2	2	Y	4	4	59	12	0
5/20/2010	GSW	2	3	N	0	0	0	0	0
5/20/2010	GSW	2	4	Y	7	5	88	19	2
5/20/2010	GSW	2	5	N	0	0	0	0	0
5/20/2010	GSW	2	6	N	0	0	0	0	0
5/26/2010	GSW	3	1	Y	9	5	137	28	4
5/26/2010	GSW	3	2	Y	5	5	100	19	0
5/26/2010	GSW	3	3	Y	10	5	137	27	5
5/26/2010	GSW	3	4	N	0	0	0	0	0
5/26/2010	GSW	3	5	Y	4	4	70	12	0
5/26/2010	GSW	3	6	N	0	0	0	0	0
5/11/2010	GP	1	1	Y	4	4	264	33	0
5/11/2010	GP	1	2	N	0	0	0	0	0
5/11/2010	GP	1	3	N	0	0	0	0	0
5/11/2010	GP	1	4	Y	2	2	309	34	0
5/11/2010	GP	1	5	Y	1	1	45	7	0
5/11/2010	GP	1	6	Y	4	4	250	37	0
5/19/2010	GP	2	1	Y	4	4	34	8	0
5/19/2010	GP	2	2	Y	2	2	109	19	0
5/19/2010	GP	2	3	N	0	0	0	0	0
5/19/2010	GP	2	4	Y	3	3	193	28	0
5/19/2010	GP	2	5	N	0	0	0	0	0
5/19/2010	GP	2	6	Y	1	1	7	1	0
5/26/2010	GP	3	1	N	0	0	0	0	0
5/26/2010	GP	3	2	Y	11	5	129	22	6
5/26/2010	GP	3	3	Y	1	1	6	1	0
5/26/2010	GP	3	4	Y	4	4	94	19	0
5/26/2010	GP	3	5	N	0	0	0	0	0
5/26/2010	GP	3	6	Y	19	5	91	20	14
