# Supplementary material for: Evidence of Eelgrass (Zostera marina) Seed Dispersal by Northern Diamondback Terrapin (Malaclemys terrapin terrapin) in Lower Chesapeake Bay
Source: PLoS One. 2014 Jul 29;9(7):e103346. doi: 10.1371/journal.pone.0103346 (PMC4114747; doi:10.1371/journal.pone.0103346)
Supplement: Data S3 — Raw data of Zostera marina supporting calculated density estimates for southwestern Chesapeake Bay SAV beds. Data S3.csv (comma-separated values). (CSV) [file pone.0103346.s007.csv]

Site	Sample	Replicate	SampId	Date	Blades AFDW g	Roots AFDW g
GN	1	1	GN-1-1	5/11/2010	9	7
GN	1	2	GN-1-2	5/11/2010	6	6
GN	1	3	GN-1-3	5/11/2010	10	4
GN	1	4	GN-1-4	5/11/2010	8	6
GN	1	5	GN-1-5	5/11/2010	8	5
GN	1	6	GN-1-6	5/11/2010	7	2
GN	2	1	GN-2-1	5/20/2010	7	6
GN	2	2	GN-2-2	5/20/2010	8	6
GN	2	3	GN-2-3	5/20/2010	8	5
GN	2	4	GN-2-4	5/20/2010	8	1
GN	2	5	GN-2-5	5/20/2010	7	4
GN	2	6	GN-2-6	5/20/2010	9	8
GN	3	1	GN-3-1	5/26/2010	7	4
GN	3	2	GN-3-2	5/26/2010	15	8
GN	3	3	GN-3-3	5/26/2010	4	2
GN	3	4	GN-3-4	5/26/2010	10	6
GN	3	5	GN-3-5	5/26/2010	7	4
GN	3	6	GN-3-6	5/26/2010	11	4
GSE	1	1	GSE-1-1	5/12/2010	6	6
GSE	1	2	GSE-1-2	5/12/2010	5	12
GSE	1	3	GSE-1-3	5/12/2010	5	1.026
GSE	1	4	GSE-1-4	5/12/2010	7	5
GSE	1	5	GSE-1-5	5/12/2010	5.961	6
GSE	1	6	GSE-1-6	5/12/2010	5	6
GSE	2	1	GSE-2-1	5/20/2010	9	5
GSE	2	2	GSE-2-2	5/20/2010	7	8
GSE	2	3	GSE-2-3	5/20/2010	12	9
GSE	2	4	GSE-2-4	5/20/2010	3	6
GSE	2	5	GSE-2-5	5/20/2010	3	5
GSE	2	6	GSE-2-6	5/20/2010	6	6
GSE	3	1	GSE-3-1	5/26/2010	11	20
GSE	3	2	GSE-3-2	5/26/2010	5	5
GSE	3	3	GSE-3-3	5/26/2010	15	6
GSE	3	4	GSE-3-4	5/26/2010	6	10
GSE	3	5	GSE-3-5	5/26/2010	13	7
GSE	3	6	GSE-3-6	5/26/2010	7	10
GSW	1	1	GSW-1-1	5/11/2010	4	1.734
GSW	1	2	GSW-1-2	5/11/2010	12	3
GSW	1	3	GSW-1-3	5/11/2010	10	4
GSW	1	4	GSW-1-4	5/11/2010	1	1.48
GSW	1	5	GSW-1-5	5/11/2010	2	1.669
GSW	1	6	GSW-1-6	5/11/2010	6	2
GSW	2	1	GSW-2-1	5/20/2010	5	3
GSW	2	2	GSW-2-2	5/20/2010	6	4
GSW	2	3	GSW-2-3	5/20/2010	6	10
GSW	2	4	GSW-2-4	5/20/2010	NA	NA
GSW	2	5	GSW-2-5	5/20/2010	NA	NA
GSW	2	6	GSW-2-6	5/20/2010	0.321	0.347
GSW	3	1	GSW-3-1	5/26/2010	11	5
GSW	3	2	GSW-3-2	5/26/2010	6	5
GSW	3	3	GSW-3-3	5/26/2010	10	4
GSW	3	4	GSW-3-4	5/26/2010	0.7	0
GSW	3	5	GSW-3-5	5/26/2010	11	3
GSW	3	6	GSW-3-6	5/26/2010	3	3
GP	1	1	GP-1-1	5/11/2010	13	6
GP	1	2	GP-1-2	5/11/2010	1.663	1.136
GP	1	3	GP-1-3	5/11/2010	0.218	0.201
GP	1	4	GP-1-4	5/11/2010	2.128	1
GP	1	5	GP-1-5	5/11/2010	0.787	0
GP	1	6	GP-1-6	5/11/2010	6	3
GP	2	1	GP-2-1	5/20/2010	4	5
GP	2	2	GP-2-2	5/20/2010	5.507	1.136
GP	2	3	GP-2-3	5/20/2010	2	4
GP	2	4	GP-2-4	5/20/2010	3	4
GP	2	5	GP-2-5	5/20/2010	3	0
GP	2	6	GP-2-6	5/20/2010	0.901	1.467
GP	3	1	GP-3-1	5/26/2010	3	3
GP	3	2	GP-3-2	5/26/2010	12	7
GP	3	3	GP-3-3	5/26/2010	2	4
GP	3	4	GP-3-4	5/26/2010	14	5
GP	3	5	GP-3-5	5/26/2010	0.694	3
GP	3	6	GP-3-6	5/26/2010	21	4
